# Supplementary material for: Unravelling the effect of New Year’s Eve celebrations on SARS-CoV-2 transmission
Source: Sci Rep. 2023 Dec 14;13:22195. doi: 10.1038/s41598-023-49678-x (PMC10721646; doi:10.1038/s41598-023-49678-x)
Supplement: Supplementary file 2 — Supplementary Tables. [file 41598_2023_49678_MOESM2_ESM.xlsx]

## Sheet: Legends
Unravelling the effect of winter holiday celebrations on SARS-CoV-2 transmission
Authors: Caspar Geenen, Jonathan Thibaut, Lies Laenen, Joren Raymenants, Lize Cuypers, Piet Maes, Simon Dellicour, Emmanuel André
Supplementary table legends
Supplementary Table 1. Source data of the epidemic curve. This table contains the raw data used to plot Figure 1.
Supplementary Table 2. Contact tracing data of cases possibly or likely infected on New Year's Eve.
Supplementary Table 3. GISAID identifiers of sequences included in the phylogenetic analysis, in addition to the NYE cases in Supplementary Table 4.
Supplementary Table 4. GISAID identifiers of cases possibly or likely infected on New Year's Eve.
Supplementary Table 5. Pango lineages of cases possibly or likely infected on NYE.

## Sheet: Supp Table 1
Supplementary table 1						Supplementary Table 1
		New cases, by sample date				New cases, by sample date, without excluded cases		New cases, by onset date, without excluded cases
Date	Date text	Weak signal (excluded)	No SGTF info	SGTF (Omicron BA.1)	S-gene positive (Delta or Omicron BA.2)	No contact tracing data	Tracing interview succesful	Not interviewed	Interviewed	Other/unknown source	Possibly infected on NYE	Likely infected on NYE	Ski trip
2021-12-10	10-Dec	0	0	0	8	0	0	0	0	0	0	0	0
2021-12-11	11-Dec	2	0	0	10	0	0	0	0	0	0	0	0
2021-12-12	12-Dec	0	0	0	1	0	0	0	0	0	0	0	0
2021-12-13	13-Dec	3	0	0	10	0	0	1	2	2	0	0	0
2021-12-14	14-Dec	4	0	1	4	0	1	0	1	1	0	0	0
2021-12-15	15-Dec	1	0	0	2	0	0	0	2	2	0	0	0
2021-12-16	16-Dec	2	0	4	6	0	4	0	0	0	0	0	0
2021-12-17	17-Dec	1	0	0	3	0	0	0	1	1	0	0	0
2021-12-18	18-Dec	1	0	0	2	0	0	0	2	2	0	0	0
2021-12-19	19-Dec	0	0	0	0	0	0	0	3	3	0	0	0
2021-12-20	20-Dec	2	0	4	9	0	4	1	11	11	0	0	0
2021-12-21	21-Dec	3	0	13	8	1	12	0	6	6	0	0	0
2021-12-22	22-Dec	4	0	10	5	0	10	2	6	6	0	0	0
2021-12-23	23-Dec	2	0	15	6	6	9	2	5	5	0	0	0
2021-12-24	24-Dec	0	0	14	5	3	11	0	10	9	0	0	1
2021-12-25	25-Dec	0	0	0	0	0	0	2	6	6	0	0	0
2021-12-26	26-Dec	0	0	0	0	0	0	0	15	15	0	0	0
2021-12-27	27-Dec	5	0	25	2	3	21	2	13	13	0	0	0
2021-12-28	28-Dec	2	0	17	1	2	15	2	19	19	0	0	0
2021-12-29	29-Dec	3	0	25	1	4	20	4	14	14	0	0	0
2021-12-30	30-Dec	4	0	35	6	12	21	0	8	8	0	0	0
2021-12-31	31-Dec	1	0	18	1	3	15	1	5	5	0	0	0
2022-01-01	1-Jan	0	0	0	0	0	0	0	10	4	6	6	0
2022-01-02	2-Jan	0	0	0	0	0	0	1	35	19	16	10	0
2022-01-03	3-Jan	2	0	54	1	17	33	1	44	17	26	17	1
2022-01-04	4-Jan	7	0	72	3	17	54	3	22	8	14	6	0
2022-01-05	5-Jan	4	0	58	1	14	43	1	25	16	9	5	0
2022-01-06	6-Jan	2	0	33	2	5	26	0	13	11	2	0	0
2022-01-07	7-Jan	1	0	18	0	2	15	0	13	12	1	0	0
2022-01-08	8-Jan	0	0	12	1	0	10	0	10	9	1	0	0
2022-01-09	9-Jan	0	0	0	0	0	0	1	8	8	0	0	0
2022-01-10	10-Jan	5	0	38	2	6	31	1	16	16	0	0	0
2022-01-11	11-Jan	2	0	24	0	8	16	3	19	19	0	0	0
2022-01-12	12-Jan	1	0	23	0	5	17	0	19	19	0	0	0
2022-01-13	13-Jan	2	0	22	0	2	20	1	14	14	0	0	0
2022-01-14	14-Jan	9	0	23	2	2	21	2	17	17	0	0	0
2022-01-15	15-Jan	2	0	18	1	3	15	1	24	24	0	0	0
2022-01-16	16-Jan	0	0	0	0	0	0	0	23	22	0	0	1
2022-01-17	17-Jan	6	0	58	2	8	49	1	27	27	0	0	0
2022-01-18	18-Jan	5	0	27	3	5	24	1	31	30	0	0	1
2022-01-19	19-Jan	2	0	37	4	5	35	0	19	19	0	0	0
2022-01-20	20-Jan	3	0	37	3	5	34	3	21	21	0	0	0
2022-01-21	21-Jan	3	0	20	3	1	22	2	21	21	0	0	0
2022-01-22	22-Jan	3	0	14	0	3	10	2	18	18	0	0	0
2022-01-23	23-Jan	0	0	0	0	0	0	1	16	16	0	0	0
2022-01-24	24-Jan	4	0	51	4	5	46	2	29	29	0	0	0
2022-01-25	25-Jan	1	0	38	3	5	35	5	32	32	0	0	0
2022-01-26	26-Jan	0	0	31	2	7	26	3	19	19	0	0	0
2022-01-27	27-Jan	3	0	28	7	5	27	4	9	9	0	0	0
2022-01-28	28-Jan	1	0	29	7	12	21	2	12	12	0	0	0
2022-01-29	29-Jan	0	0	7	2	0	8	1	13	13	0	0	0
2022-01-30	30-Jan	0	0	0	0	0	0	3	10	10	0	0	0
2022-01-31	31-Jan	0	0	20	3	1	21	2	16	16	0	0	0
2022-02-01	1-Feb	1	0	18	3	4	16	4	5	5	0	0	0
2022-02-02	2-Feb	0	0	13	1	5	7	1	11	11	0	0	0
2022-02-03	3-Feb	0	0	16	5	2	16	1	3	3	0	0	0
2022-02-04	4-Feb	1	0	14	2	1	14	0	9	8	0	0	1
2022-02-05	5-Feb	0	0	11	0	4	7	2	4	4	0	0	0
2022-02-06	6-Feb	0	0	1	0	0	1	3	20	19	0	0	1
2022-02-07	7-Feb	4	0	18	5	4	18	3	10	10	0	0	0
2022-02-08	8-Feb	0	0	13	5	4	14	2	25	20	0	0	5
2022-02-09	9-Feb	0	0	15	6	7	14	4	31	16	0	0	15
2022-02-10	10-Feb	3	0	16	4	2	17	1	33	14	0	0	19
2022-02-11	11-Feb	1	0	18	4	5	16	2	48	10	0	0	38
2022-02-12	12-Feb	3	0	12	3	2	13	4	52	19	0	0	33
2022-02-13	13-Feb	0	0	0	0	0	0	4	57	17	0	0	40
2022-02-14	14-Feb	9	0	126	76	48	154	8	47	18	0	0	29
2022-02-15	15-Feb	5	0	112	56	44	121	4	42	24	0	0	18
2022-02-16	16-Feb	10	0	60	35	33	62	5	36	21	0	0	15
2022-02-17	17-Feb	9	0	44	24	18	48	1	32	20	0	0	12
2022-02-18	18-Feb	6	0	34	21	15	39	8	27	25	0	0	2
2022-02-19	19-Feb	1	0	14	7	3	17	8	40	32	0	0	8
2022-02-20	20-Feb	0	0	0	0	0	0	5	71	67	0	0	4
2022-02-21	21-Feb	7	0	84	50	32	102	5	89	89	0	0	0
2022-02-22	22-Feb	3	0	77	54	31	100	7	61	61	0	0	0
2022-02-23	23-Feb	9	0	93	29	31	90	3	42	40	0	0	2
2022-02-24	24-Feb	5	0	56	30	24	61	4	50	49	0	0	1
2022-02-25	25-Feb	4	0	56	37	31	60	7	43	40	0	0	3
2022-02-26	26-Feb	2	0	21	21	11	31	13	48	46	0	0	2
2022-02-27	27-Feb	0	0	0	0	0	0	14	39	38	0	0	1
2022-02-28	28-Feb	2	0	87	84	71	100	7	38	38	0	0	0
2022-03-01	1-Mar	10	0	43	76	65	54	11	13	13	0	0	0
2022-03-02	2-Mar	7	0	44	49	81	11	4	7	7	0	0	0
2022-03-03	3-Mar	4	0	40	29	68	0	5	4	4	0	0	0
2022-03-04	4-Mar	6	0	21	30	51	0	6	12	11	0	0	1
2022-03-05	5-Mar	2	0	10	14	23	1	6	26	26	0	0	0
2022-03-06	6-Mar	0	0	0	0	0	0	5	28	28	0	0	0
2022-03-07	7-Mar	5	0	22	61	27	53	4	38	38	0	0	0
2022-03-08	8-Mar	4	0	15	45	12	46	0	38	36	0	0	2
2022-03-09	9-Mar	4	0	14	45	11	48	1	21	20	0	0	1
2022-03-10	10-Mar	7	0	9	21	6	23	2	20	20	0	0	0
2022-03-11	11-Mar	0	0	5	37	2	39	0	16	16	0	0	0
2022-03-12	12-Mar	0	0	7	10	2	14	1	18	18	0	0	0
2022-03-13	13-Mar	0	0	0	0	0	0	1	17	17	0	0	0
2022-03-14	14-Mar	3	0	5	29	3	30	1	11	11	0	0	0
2022-03-15	15-Mar	4	0	2	16	4	14	0	20	20	0	0	0
2022-03-16	16-Mar	4	0	6	28	4	28	1	14	14	0	0	0
2022-03-17	17-Mar	2	0	4	20	3	20	0	15	15	0	0	0
2022-03-18	18-Mar	1	0	4	20	2	22	2	4	4	0	0	0
2022-03-19	19-Mar	1	0	2	9	2	9	1	17	17	0	0	0
2022-03-20	20-Mar	0	0	0	0	0	0	2	18	18	0	0	0
2022-03-21	21-Mar	3	0	4	26	3	27	1	15	15	0	0	0
2022-03-22	22-Mar	1	0	1	14	3	12	1	16	16	0	0	0
2022-03-23	23-Mar	5	0	0	21	3	17	2	10	9	0	0	1
2022-03-24	24-Mar	5	0	1	22	5	18	2	8	8	0	0	0
2022-03-25	25-Mar	1	0	2	13	5	10	0	13	13	0	0	0
2022-03-26	26-Mar	1	0	1	13	1	13	0	3	3	0	0	0
2022-03-27	27-Mar	0	0	0	0	0	0	1	11	11	0	0	0
2022-03-28	28-Mar	1	0	1	15	2	14	2	7	6	0	0	1
2022-03-29	29-Mar	2	0	2	12	3	11	0	12	12	0	0	0
2022-03-30	30-Mar	1	0	0	13	2	11	0	10	10	0	0	0
2022-03-31	31-Mar	0	0	0	15	1	13	1	3	3	0	0	0
	Asymptomatic							29	266	211	15	10	40
	No symptom data							748	36	25	0	0	11

## Sheet: Supp Table 2
Supplementary table 2
Sample date	Symptom onset date	Last known asymptomatic date	Possibly infected on NYE	Likely infected on NYE	Other attendees at NYE	Other attendees who tested positive	Other attendees who tested negative	Shared NYE event code
2022-01-03	NA	2022-01-12	TRUE	TRUE	15	10	4	A
2022-01-03	2022-01-03	NA	TRUE	TRUE	9	5	4
2022-01-03	2022-01-03	NA	TRUE	TRUE	10	?	?
2022-01-03	2022-01-03	NA	TRUE	TRUE	4	1	?
2022-01-03	2022-01-01	NA	TRUE	TRUE	5	3	2	C
2022-01-03	2022-01-03	NA	TRUE	TRUE	13	9	4	F
2022-01-03	NA	2022-01-12	TRUE	TRUE	15	10	4	A
2022-01-03	2022-01-03	NA	TRUE	TRUE	5	2	3
2022-01-03	2022-01-04	NA	TRUE	TRUE	15	10	4	A
2022-01-03	2022-01-03	NA	TRUE	TRUE	4	4	0
2022-01-04	2022-01-01	NA	TRUE	TRUE	?
2022-01-04	2022-01-02	NA	TRUE	FALSE	2	1	0
2022-01-04	2022-01-02	NA	TRUE	TRUE	2	2	0
2022-01-04	2022-01-03	NA	TRUE	TRUE	18	8	6	B
2022-01-04	2022-01-04	NA	TRUE	TRUE	?	5	?
2022-01-04	2022-01-04	NA	TRUE	FALSE	8	?
2022-01-04	2022-01-02	NA	TRUE	TRUE	7	4	1	H
2022-01-04	2022-01-04	NA	TRUE	FALSE	18	8	6	B
2022-01-04	2022-01-03	NA	TRUE	TRUE	4	4	0
2022-01-04	NA	2022-01-05	TRUE	TRUE	8	8	0
2022-01-04	2022-01-02	NA	TRUE	TRUE	1	1	0
2022-01-04	NA	2022-01-07	TRUE	TRUE	9	1	1
2022-01-04	2022-01-03	NA	TRUE	TRUE	18	8	6	B
2022-01-04	NA	2022-01-05	TRUE	FALSE	5	2	3	I
2022-01-04	2022-01-03	NA	TRUE	TRUE	15	?
2022-01-04	NA	2022-01-12	TRUE	FALSE	5	3	2	C
2022-01-04	NA	2022-01-12	TRUE	TRUE	14	1	?
2022-01-04	2022-01-02	NA	TRUE	FALSE	6	2	2	G
2022-01-04	2022-01-02	NA	TRUE	TRUE	2	2	0
2022-01-04	2022-01-05	NA	TRUE	FALSE	?
2022-01-04	2022-01-03	NA	TRUE	FALSE	6	2	4
2022-01-04	NA	2022-01-12	TRUE	FALSE	15	10	4	A
2022-01-04	2022-01-02	NA	TRUE	TRUE	15	6	9
2022-01-04	2022-01-05	NA	TRUE	TRUE	12	6	6
2022-01-04	2022-01-02	NA	TRUE	FALSE	?
2022-01-04	2022-01-03	NA	TRUE	FALSE	4	4	0
2022-01-04	NA	2022-01-06	TRUE	TRUE	6	3	3	D
2022-01-04	2022-01-03	NA	TRUE	TRUE	4	1	?
2022-01-04	2022-01-01	NA	TRUE	TRUE	6	2	0
2022-01-04	2022-01-02	NA	TRUE	TRUE	6	3	3	D
2022-01-04	2022-01-03	NA	TRUE	TRUE	10	10	0
2022-01-04	2022-01-01	NA	TRUE	TRUE	8	7	1
2022-01-04	2022-01-03	NA	TRUE	FALSE	?
2022-01-04	2022-01-02	NA	TRUE	TRUE	30	7	?
2022-01-04	2022-01-03	NA	TRUE	TRUE	5	5	0
2022-01-04	2022-01-03	NA	TRUE	FALSE	5	?
2022-01-05	2022-01-03	NA	TRUE	TRUE	12	?
2022-01-05	2022-01-02	NA	TRUE	TRUE	?
2022-01-05	2022-01-05	NA	TRUE	FALSE	?
2022-01-05	2022-01-04	NA	TRUE	FALSE	35	20	?	E
2022-01-05	2022-01-05	NA	TRUE	TRUE	10	3	?
2022-01-05	2022-01-01	NA	TRUE	TRUE	2	2	0
2022-01-05	2022-01-04	NA	TRUE	FALSE	?
2022-01-05	2022-01-04	NA	TRUE	TRUE	1	1	0
2022-01-05	2022-01-05	NA	TRUE	TRUE	35	20	?	E
2022-01-05	2022-01-04	NA	TRUE	TRUE	9	?
2022-01-05	2022-01-02	NA	TRUE	FALSE	10	4	6
2022-01-05	NA	2022-01-14	TRUE	TRUE	13	9	4	F
2022-01-05	2022-01-02	NA	TRUE	FALSE	6	?
2022-01-05	2022-01-04	NA	TRUE	TRUE	5	5	0
2022-01-05	2022-01-04	NA	TRUE	FALSE	8	?
2022-01-05	2022-01-03	NA	TRUE	TRUE	6	2	2	G
2022-01-05	2022-01-03	NA	TRUE	FALSE	?
2022-01-05	2022-01-03	NA	TRUE	FALSE	4	2	2
2022-01-05	2022-01-02	NA	TRUE	TRUE	veel	?
2022-01-05	NA	2022-01-06	TRUE	FALSE	35	20	?	E
2022-01-05	NA	2022-01-07	TRUE	TRUE	7	4	1	H
2022-01-05	2022-01-03	NA	TRUE	FALSE	1	1	0
2022-01-05	2022-01-06	NA	TRUE	FALSE	1	1	0
2022-01-05	NA	2022-01-10	TRUE	TRUE	5	2	3	I
2022-01-05	2022-01-04	NA	TRUE	TRUE	6	1	0
2022-01-05	2022-01-03	NA	TRUE	FALSE	2	?
2022-01-05	2022-01-03	NA	TRUE	FALSE	?
2022-01-05	2022-01-03	NA	TRUE	TRUE	11	9	2
2022-01-06	2022-01-04	NA	TRUE	FALSE	18	8	6	B
2022-01-06	2022-01-05	NA	TRUE	TRUE	6	3	1
2022-01-06	2022-01-03	NA	TRUE	TRUE	?
2022-01-06	2022-01-01	NA	TRUE	TRUE	15	2	3	J
2022-01-06	NA	2022-01-07	TRUE	TRUE	?
2022-01-06	2022-01-05	NA	TRUE	FALSE	4	?
2022-01-06	NA	2022-01-07	TRUE	FALSE	?
2022-01-06	2022-01-02	NA	TRUE	TRUE	13	9	4	F
2022-01-07	2022-01-02	NA	TRUE	FALSE	2	1	1
2022-01-07	2022-01-05	NA	TRUE	TRUE	?
2022-01-07	2022-01-04	NA	TRUE	FALSE	5	2	?
2022-01-08	2022-01-06	NA	TRUE	FALSE	4	?
2022-01-10	2022-01-07	NA	TRUE	FALSE	3	1	?
2022-01-10	2022-01-08	NA	TRUE	FALSE	?
2022-01-12	2022-01-04	NA	TRUE	FALSE	15	2	3	J
2022-01-13	2022-01-05	NA	TRUE	FALSE	?

## Sheet: Supp Table 3
Supplementary table 3
Data Availability
GISAID Identifier:	EPI_SET_221128mt
doi:	10.55876/gis8.221128mt
All genome sequences and associated metadata in this dataset are published in GISAID’s EpiCoV database. To
view the contributors of each individual sequence with details such as accession number, Virus name, Collection
date, Originating Lab and Submitting Lab and the list of Authors, visit:
10.55876/gis8.221128mt
Data Snapshot
EPI_SET_221128mt is composed of 8,687 individual genome sequences.
The collection dates range from 2019-12-31 to 2022-01-20;
Data were collected in 33 countries and territories;
All sequences in this dataset are compared relative to hCoV-19/Wuhan/WIV04/2019 (WIV04), the official
reference sequence employed by GISAID (EPI_ISL_402124). Learn more at:
https://gisaid.org/WIV04

## Sheet: Supp Table 4
Supplementary table 4
Data Availability
GISAID Identifier:	EPI_SET_221128mt
doi:	10.55876/gis8.221010sa
All genome sequences and associated metadata in this dataset are published in GISAID’s EpiCoV database. To
view the contributors of each individual sequence with details such as accession number, Virus name, Collection
date, Originating Lab and Submitting Lab and the list of Authors, visit:
10.55876/gis8.221010sa
Data Snapshot
EPI_SET_221010sa is composed of 83 individual genome sequences.
The collection dates range from 2022-01-03 to 2022-01-13;
Data were collected in 1 countries and territories;
All sequences in this dataset are compared relative to hCoV-19/Wuhan/WIV04/2019 (WIV04), the official
reference sequence employed by GISAID (EPI_ISL_402124). Learn more at:
https://gisaid.org/WIV04

## Sheet: Supp Table 5
Supplementary table 5
Pango lineage	Number of cases
BA.1	18
BA.1.1	20
BA.1.1.1	4
BA.1.14	10
BA.1.15	2
BA.1.16	1
BA.1.17	8
BA.1.17.2	13
BA.1.18	3
